# Supplementary material for: Culture Medium Enriched with Ultrafine Carbon Monoxide Bubbles Enhances In Vitro Blastocyst Formation of In Vivo-Fertilized Mouse Zygotes
Source: Antioxidants (Basel). 2025 Jun 4;14(6):684. doi: 10.3390/antiox14060684 (PMC12189054; doi:10.3390/antiox14060684)
Supplement: Supplementary file 1 [file antioxidants-14-00684-s001.zip]

Archive with 1 entries (1 files):
- antioxidants-3652631-supplementary.pdf
